# Supplementary material for: In vitro activity of ceftazidime/avibactam, cefiderocol, meropenem/vaborbactam and imipenem/relebactam against clinical strains of the Stenotrophomonas maltophilia complex
Source: PLoS One. 2024 Apr 18;19(4):e0298577. doi: 10.1371/journal.pone.0298577 (PMC11025899; doi:10.1371/journal.pone.0298577)
Supplement: S1 Table — (XLSX) [file pone.0298577.s002.xlsx]

## Sheet: Clinical Strains
Strain	Identification	Microbiological sample	Date
C058	12-0453	Quantitative biopsy	2012-02-02
C077	12-0924	Muscle biopsy	2012-03-02
C094	12-1381	Bone biopsy	2012-03-30
C099	12-1490	Quantitative biopsy	2012-04-05
C162	2697-12-01	Soft-tissue biopsy	2012-06-13
C214	3621-12-01	Blood culture (central)	2012-08-03
C258	5399-12-01	Sputum	2012-11-14
C335	13-0416	Bone biopsy	2013-01-28
C633	13-4708	Quantitative biopsy	2013-07-15
C667	13-5119	Quantitative biopsy	2013-08-02
C763	13-6666	Intramedular abscess	2013-10-18
C799	13-7484	Soft-tissue biopsy	2013-11-11
C834	13-7661	Bone biopsy	2013-11-22
C852	13-7891	Bone biopsy	2013-12-07
C882	13-7890	Bone biopsy	2013-12-07
C880	13-7918	Soft-tissue biopsy	2013-12-10
C885	13-7930	Soft-tissue biopsy	2013-12-11
C887	13-7950	Soft-tissue biopsy	2013-12-12
C895	13-8074	Soft-tissue biopsy	2013-12-19
C960	14-1080	Endotracheal aspirate	2014-03-10
C1085	14-2800	Muscle biopsy	2014-05-26
C1464	15-1302	Biopsy	2015-06-03
C1520	15-1884	Bone biopsy	2015-08-06
C1542	15-2027	Quantitative biopsy	2015-08-21
C1544	15-2012	Quantitative biopsy	2015-08-28
C1564	15-2327	Sputum	2015-09-21
C1582	15-2745	Endotracheal aspirate	2015-10-26
C1642	15-3364	Quantitative biopsy	2015-12-23
C1657	16-0128	Soft-tissue biopsy	2016-01-14
C1660	16-0181	Bone biopsy	2016-01-22
C1678	16-0602	Quantitative biopsy	2016-03-03
C1712	16-0931	Soft-tissue biopsy	2016-04-06
C1804	16-2726	Blood culture (peripheric)	2016-08-01
C1929	16-3851	Blood culture (central)	2016-10-04
C1950	16-4126	Quantitative biopsy	2016-10-22
C1995	16-4481	Blood culture (central)	2016-11-11
C2017	16-4653	Blood culture (peripheric)	2016-11-23
C2020	16-4734	Soft-tissue biopsy	2016-11-26
C2076	16-5145	Intramedular abscess	2016-12-20
C2225	17-1558	Blood culture (central)	2017-05-08
C2276	17-2143	Endotracheal aspirate	2017-07-05
C2328	17-2619	Bone biopsy	2017-08-04
C2336	17-2757	Endotracheal aspirate	2017-08-14
C2436	18-0247	Soft-tissue biopsy	2018-03-12
C2470	18-0609	Endotracheal aspirate	2018-04-23
C2513	18-1068	Soft-tissue biopsy	2018-06-04
C2631	18-2619	Muscle biopsy	2018-09-11
C2673	18-3465	Bone biopsy	2018-10-30
C2710	18-3759	Blood culture (central)	2018-11-21
C2726	18-3026	Quantitative biopsy	2018-12-04
C2743	18-4015	Blood culture (peripheric)	2018-12-14
C2784	19-0049	Sputum	2019-01-08
C2852	19-0794	Quantitative biopsy	2019-03-05
C2866	19-0954	Quantitative biopsy	2019-03-18
C2927	19-1591	Endotracheal aspirate	2019-04-08
C2981	19-2051	Endotracheal aspirate	2019-06-11
C2979	19-2037	Quantitative biopsy	2019-06-11
C2980	19-2050	Endotracheal aspirate	2019-06-11
C3035	19-2328	Quantitative biopsy	2019-07-08
C3100	19-2906	Soft-tissue biopsy	2019-08-26
C3131	19-3274	Quantitative biopsy	2019-09-19
C3134	19-3343	Blood culture (central)	2019-09-23
C3138	19-3400	Sputum	2019-09-27
C3159	19-3626	Soft-tissue biopsy	2019-10-17
C3163	19-3662	Endotracheal aspirate	2019-10-21
C3187	19-3917	Endotracheal aspirate	2019-11-12
C3356	20-5984	Soft-tissue biopsy	2020-04-24
C3376	20-6428	Quantitative biopsy	2020-05-09
C3387	20-7083	Muscle biopsy	2020-05-23
C3405	20-8660	Soft-tissue biopsy	2020-06-18
C3468	20-10573	Blood culture (central)	2020-08-11
C3481	20-11302	Quantitative biopsy	2020-08-27
C3488	20-11543	Quantitative biopsy	2020-09-02
C3513	20-11841	Blood culture (central)	2020-09-11
C3525	20-12440	Soft-tissue biopsy	2020-09-19
C3541	20-12141	Blood culture (central)	2020-09-21
C3568	20-13143	Mouth abscess	2020-10-13
C3602	20-13793	Endotracheal aspirate	2020-10-26
C3655	20-15091	Endotracheal aspirate	2020-11-17
C3653	20-15468	Blood culture (central)	2020-11-20
C3689	20-17593	Soft-tissue biopsy	2020-12-11
C3723	20-18370	Bone biopsy	2020-12-30
C3748	21-19727	Quantitative biopsy	2021-01-29
C3813	21-21466	Bone biopsy	2021-03-10
C3850	21-21928	Intramedular abscess	2021-03-22
C3862	21-22217	Soft-tissue biopsy	2021-03-29
C3866	21-22560	Intramedular abscess	2021-04-09
C3868	21-22724	Sputum	2021-04-13
C3921	21-23221	Endotracheal aspirate	2021-04-26
C3924	21-23410	Quantitative biopsy	2021-04-30
C3939	21-23882	Soft-tissue biopsy	2021-05-15
C3972	21-24475	Blood culture (central)	2021-05-28
C4156	21-28613	Quantitative biopsy	2021-08-17
C4251	21-30690	Bone biopsy	2021-09-22
C4254	21-30799	Biopsy	2021-09-23
C4276	21-32367	Muscle biopsy	2021-10-23
C4297	21-32493	Bone biopsy	2021-10-26
C4350	21-33415	Muscle biopsy	2021-11-13
C4424	21-35865	Soft-tissue biopsy	2021-12-29
C4437	22-36700	Brochoalveolar lavage	2022-01-07
C4458	22-37559	Endotracheal aspirate	2022-01-20
